# Supplementary material for: Neutrophil-to-Lymphocyte Ratio (NLR) and Monocyte-to-Lymphocyte Ratio (MLR) Predict Clinical Outcome in Patients with Stage IIB Cervical Cancer
Source: J Oncol. 2021 Sep 8;2021:2939162. doi: 10.1155/2021/2939162 (PMC8443385; doi:10.1155/2021/2939162)
Supplement: Supplementary Materials — Supplementary Table S1: chi-square test for the evaluation of relevance between tumor size and lymphatic metastasis. Supplementary Table S2: relationship between clinical factors and recurrence in patients with stage IIB cervical cancer. Supplementary Table S3: univariate and binary logistic regression analyses for the association of clinical factors with CR rate in patients with stage IIB cervical cancer. [file 2939162.f1.zip]

Archive with 3 entries (3 files):
- Table S1.docx
- Table S2.docx
- Table S3 (1).docx
